# Supplementary material for: MicroRNA-193a-3p as a Valuable Biomarker for Discriminating between Colorectal Cancer and Colorectal Adenoma Patients
Source: Int J Mol Sci. 2024 Jul 26;25(15):8156. doi: 10.3390/ijms25158156 (PMC11311302; doi:10.3390/ijms25158156)
Supplement: Supplementary file 1 [file ijms-25-08156-s001.zip]

Archive with 1 entries (1 files):
- ijms-3097664-supplementary.pdf
